# Supplementary material for: Influence of N-Acetyl-L-Cysteine on the Pharmacokinetics and Antibacterial Activity of Marbofloxacin in Chickens
Source: Antibiotics (Basel). 2025 Apr 10;14(4):393. doi: 10.3390/antibiotics14040393 (PMC12024055; doi:10.3390/antibiotics14040393)
Supplement: Supplementary file 1 [file antibiotics-14-00393-s001.zip]

Archive with 1 entries (1 files):
- antibiotics-3549017-supplementary.pdf
